# Supplementary material for: A Longitudinal Study of Escherichia coli Clinical Isolates from the Tracheal Aspirates of a Paediatric Patient—Strain Type Similar to Pandemic ST131
Source: Microorganisms. 2024 Sep 30;12(10):1990. doi: 10.3390/microorganisms12101990 (PMC11509341; doi:10.3390/microorganisms12101990)
Supplement: Supplementary file 1 [file microorganisms-12-01990-s001.zip]

Archive with 10 entries (9 files):
- 5381aVFDB_Jan_23-3173772185.xls
- 5381b_VFDB_Jan_23-9085838786.xls
- 5681_VFDB_Jan_23-2749062099.xls
- 58848_VFDB_Jan_23-7074876386.xls
- microorganisms-3185249-supplementary.pdf
- __MACOSX/
- __MACOSX/._5381aVFDB_Jan_23-3173772185.xls
- __MACOSX/._5381b_VFDB_Jan_23-9085838786.xls
- __MACOSX/._5681_VFDB_Jan_23-2749062099.xls
- __MACOSX/._58848_VFDB_Jan_23-7074876386.xls
