# Supplementary material for: A Longitudinal Study of Escherichia coli Clinical Isolates from the Tracheal Aspirates of a Paediatric Patient—Strain Type Similar to Pandemic ST131
Source: Microorganisms. 2024 Sep 30;12(10):1990. doi: 10.3390/microorganisms12101990 (PMC11509341; doi:10.3390/microorganisms12101990)
Supplement: Supplementary file 1 [file microorganisms-12-01990-s001.zip › 58848_VFDB_Jan_23-7074876386.xls]

## Sheet: VFDB_Jan_23-7074876386
Jan_23-7074876386
VFclass	Virulence factors	Related genes	E. coli 5848(Prediction)		E.coli CFT073(UPEC)	E.coli NA114(UPEC)	E.coli O157:H7 str. EDL933(EHEC)		E.coli O17:K52:H18 str. UMN026(UPEC)	E.coli O25b:H4-ST131(UPEC)	E.coli O44:H18 042(EAEC)		E.coli UM146(AIEC)		E.coli VR50(UPEC)		E.coli str. clone D i2(UPEC)
			contig_1 (contig_1)	contig_4 (contig_4)	chromosome (NC_004431)	chromosome (NC_017644)	pO157 (NC_007414)	chromosome (NC_002655)	chromosome (NC_011751)	chromosome (NZ_HG941718)	chromosome (NC_017626)	pAA (NC_017627)	plamsid pUM146 (NC_017630)	chromosome (NC_017632)	chromosome (NZ_CP011134)	pVR50B (NZ_CP011136)	chromosome (NC_017651)
Adherence	AAF/II fimbriae	aafA	-	-	-	-	-	-	-	-	-	EC042_pAA048	-	-	-	-	-
		aafB	-	-	-	-	-	-	-	-	-	EC042_pAA030	-	-	-	-	-
		aafC	-	-	-	-	-	-	-	-	-	EC042_pAA031	-	-	-	-	-
		aafD	-	-	-	-	-	-	-	-	-	EC042_pAA046	-	-	-	-	-
	AAF/III fimbriae	agg3A	-	-	-	-	-	-	-	-	-	-	-	-	-	-	-
		agg3B	-	-	-	-	-	-	-	-	-	-	-	-	-	-	-
		agg3C	-	-	-	-	-	-	-	-	-	-	-	-	-	-	-
		agg3D	-	-	-	-	-	-	-	-	-	-	-	-	-	-	-
	Afimbrial adhesin AFA-I	afaA	-	-	-	-	-	-	-	EC958_4102	-	-	-	-	ECVR50_3238	-	-
		afaB	-	-	-	-	-	-	-	EC958_4101	-	-	-	-	ECVR50_3237	-	-
		afaC	-	-	-	-	-	-	-	EC958_4100	-	-	-	-	ECVR50_3236	-	-
		afaD	-	-	-	-	-	-	-	EC958_4099	-	-	-	-	ECVR50_3235	-	-
		afaE	-	-	-	-	-	-	-	-	-	-	-	-	ECVR50_3233	-	-
		draP	-	-	-	-	-	-	-	EC958_4098	-	-	-	-	ECVR50_3234	-	-
	CFA/I fimbriae	cfaA	-	-	-	-	-	-	-	-	-	-	-	-	-	-	-
		cfaB	-	-	-	-	-	-	-	-	-	-	-	-	-	-	-
		cfaC	-	-	-	-	-	-	-	-	-	-	-	-	-	-	-
		cfaD/cfaE	-	-	-	-	-	-	-	-	-	-	-	-	-	-	-
	Curli fibers	cgsD	-	-	-	-	-	-	-	EC958_1231	-	-	-	-	ECVR50_1136	-	-
		cgsE	-	-	-	-	-	-	-	EC958_1230	-	-	-	-	ECVR50_1135	-	-
		cgsF	-	-	-	-	-	-	-	EC958_1229	-	-	-	-	ECVR50_1134	-	-
		cgsG	-	-	-	-	-	-	-	EC958_1228	-	-	-	-	ECVR50_1133	-	-
		csgA	-	-	-	-	-	-	-	EC958_1234	-	-	-	-	ECVR50_1139	-	-
		csgB	-	-	-	-	-	-	-	EC958_1233	-	-	-	-	ECVR50_1138	-	-
		csgC	-	-	-	-	-	-	-	EC958_1235	-	-	-	-	ECVR50_1140	-	-
	Dispersin	aap	-	-	-	-	-	-	-	-	-	EC042_pAA055	-	-	-	-	-
	E. coli common pilus (ECP)	ecpA	-	-	c0404	ECNA114_0280	-	Z0360	ECUMN_0327	EC958_0438	EC042_0322	-	-	UM146_15880	ECVR50_0312	-	i02_0385
		ecpB	orf02928	-	c0403	ECNA114_0279	-	Z0359	ECUMN_0326	EC958_0437	EC042_0321	-	-	UM146_15885	ECVR50_0311	-	i02_0384
		ecpC	orf02929; orf02932	-	c0402	ECNA114_0278	-	Z0358	ECUMN_0325	EC958_0436	EC042_0320	-	-	UM146_15890	ECVR50_0310	-	i02_0383
		ecpD	orf02933	-	c0401	ECNA114_0277	-	Z0357	ECUMN_0324	EC958_0435	EC042_0319	-	-	UM146_15895	ECVR50_0309	-	i02_0382
		ecpE	-	-	c0400	ECNA114_0276	-	Z0356	ECUMN_0323	EC958_0434	EC042_0318	-	-	UM146_15900	ECVR50_0308	-	i02_0381
		ecpR	orf02924	-	c0405	ECNA114_0281	-	Z0361	ECUMN_0328	EC958_0439	EC042_0323	-	-	UM146_15875	ECVR50_0313	-	i02_0386
	E.coli laminin-binding fimbriae (ELF)	elfA	-	-	-	-	-	Z1286	-	-	-	-	-	-	ECVR50_0980	-	-
		elfC	-	-	-	-	-	Z1288m	-	-	-	-	-	-	ECVR50_0982	-	-
		elfD	-	-	-	-	-	Z1287	-	-	-	-	-	-	ECVR50_0981	-	-
		elfG	-	-	-	-	-	Z1290	-	-	-	-	-	-	ECVR50_0983	-	-
	EaeH	eaeH	-	-	c0415	ECNA114_0287	-	Z0375	ECUMN_0337	-	EC042_0333	-	-	UM146_15825	-	-	i02_0397
	EtpA	etpA	-	-	-	-	-	-	-	-	-	-	-	-	-	-	-
	F1C fimbriae	focA	-	-	c1239	-	-	-	-	-	-	-	-	-	-	-	i02_1132
		focC	-	-	c1241	-	-	-	-	-	-	-	-	-	-	-	i02_1134
		focD	-	-	c1242	-	-	-	-	-	-	-	-	-	-	-	i02_1135
		focF	-	-	c1243	-	-	-	-	-	-	-	-	-	-	-	i02_1136
		focG	-	-	c1244	-	-	-	-	-	-	-	-	-	-	-	i02_1137
		focH	-	-	c1245	-	-	-	-	-	-	-	-	-	-	-	i02_1138
		focI	-	-	c1240	-	-	-	-	-	-	-	-	-	-	-	i02_1133
	Hemorrhagic E.coli pilus (HCP)	hcpA	orf03251	-	c0127	ECNA114_0099	-	Z0118	ECUMN_0105	EC958_0247	EC042_0106	-	-	UM146_23320	ECVR50_0118	-	i02_0117
		hcpB	orf03252	-	c0126	ECNA114_0098	-	Z0117	ECUMN_0104	EC958_0246	EC042_0105	-	-	UM146_23315	ECVR50_0117	-	i02_0116
		hcpC	orf03253	-	c0125	ECNA114_0097	-	Z0116	ECUMN_0103	EC958_0245	EC042_0104	-	-	UM146_23310	ECVR50_0116	-	i02_0115
	Intimin	eae	-	-	-	-	-	Z5110	-	-	-	-	-	-	-	-	-
	K88 fimbriae	faeC	-	-	-	-	-	-	-	-	-	-	-	-	-	-	-
		faeD	-	-	-	-	-	-	-	-	-	-	-	-	-	-	-
		faeE	-	-	-	-	-	-	-	-	-	-	-	-	-	-	-
		faeF	-	-	-	-	-	-	-	-	-	-	-	-	-	-	-
		faeG	-	-	-	-	-	-	-	-	-	-	-	-	-	-	-
		faeH	-	-	-	-	-	-	-	-	-	-	-	-	-	-	-
		faeI	-	-	-	-	-	-	-	-	-	-	-	-	-	-	-
		faeJ	-	-	-	-	-	-	-	-	-	-	-	-	-	-	-
		papA	-	-	c3592; c5188	ECNA114_4659	-	-	ECUMN_3339	-	-	-	-	UM146_21685	-	-	-
		papB	-	-	c3592a; c5188a	-	-	-	ECUMN_3340	-	-	-	-	UM146_21690	-	-	-
		papC	orf04027	-	c3590; c5186	ECNA114_4661	-	-	ECUMN_3337	-	-	-	-	UM146_21675	-	-	-
		papD	-	-	c3589; c5185	ECNA114_4662	-	-	ECUMN_3336	-	-	-	-	UM146_21670	-	-	-
		papE	orf04021	-	c3585; c5181	ECNA114_4665	-	-	ECUMN_3333	-	-	-	-	UM146_21655	-	-	-
		papF	-	-	c3584; c5180	ECNA114_4666	-	-	ECUMN_3332	-	-	-	-	UM146_21650	-	-	-
		papG	-	-	c3583; c5179	ECNA114_4667	-	-	ECUMN_3331	-	-	-	-	UM146_21645	-	-	-
		papH	orf04031	-	c3591; c5187	ECNA114_4660	-	-	ECUMN_3338	-	-	-	-	UM146_21680	-	-	-
		papI	orf06415	-	c3593; c5189	ECNA114_4742	-	-	ECUMN_3341	EC958_3262	-	-	-	UM146_21695	ECVR50_3300	-	i02_3286
		papJ	-	-	c3588; c5184	-	-	-	ECUMN_3335	-	-	-	-	UM146_21665	-	-	-
		papK	-	-	c3586; c5182	ECNA114_4664	-	-	ECUMN_3334	-	-	-	-	UM146_21660	-	-	-
		papX	-	-	c3582	-	-	-	ECUMN_3330	EC958_3259	-	-	-	UM146_21640	ECVR50_3290	-	i02_3278
	Porcine attaching-effacing associated protein	paa	-	-	-	-	-	Z2053	-	-	-	-	-	-	-	-	-
	S fimbriae	sfaA	-	-	-	-	-	-	-	-	-	-	-	UM146_12360	-	-	-
		sfaB	-	-	-	-	-	-	-	-	-	-	-	UM146_12365	-	-	-
		sfaC	-	-	-	-	-	-	-	-	-	-	-	UM146_12370	-	-	-
		sfaD	-	-	-	-	-	-	-	-	-	-	-	UM146_12355	-	-	-
		sfaE	-	-	-	-	-	-	-	-	-	-	-	UM146_12350	-	-	-
		sfaF	-	-	-	-	-	-	-	-	-	-	-	UM146_12345	-	-	-
		sfaG	-	-	-	-	-	-	-	-	-	-	-	UM146_12340	-	-	-
		sfaH	-	-	-	-	-	-	-	-	-	-	-	UM146_12330	-	-	-
		sfaS	-	-	-	-	-	-	-	-	-	-	-	UM146_12335	-	-	-
	ToxB	toxB	-	-	-	-	L7095	-	-	-	-	-	-	-	-	-	-
	Type I fimbriae	fimA	orf03615	-	c5393	ECNA114_4559	-	Z5912	ECUMN_4921	EC958_0045	-	-	-	UM146_22260	ECVR50_4792	-	i02_4911
		fimB	orf03618	-	c5391	ECNA114_4556	-	Z5910	ECUMN_4919	EC958_0043*	-	-	-	UM146_22250	ECVR50_4794	-	i02_4909
		fimC	-	-	c5395	ECNA114_4561	-	Z5914	ECUMN_4923	EC958_0047	-	-	-	UM146_22270	ECVR50_4790	-	i02_4913
		fimD	orf00594; orf00596; orf03605; orf03607; orf03608	-	c5396	ECNA114_4562	-	Z5915	ECUMN_4924	EC958_0048	EC042_1637	-	-	UM146_22275	ECVR50_4789	-	i02_4914
		fimE	orf03616	-	c5392	ECNA114_4558	-	Z5911	ECUMN_4920	EC958_0044	-	-	-	UM146_22255	ECVR50_4793	-	i02_4910
		fimF	orf00597; orf03604	-	c5397	ECNA114_4563	-	Z5916	ECUMN_4925	EC958_0049	EC042_1636	-	-	UM146_22280	ECVR50_4788	-	i02_4915
		fimG	orf00598; orf03603	-	c5399	ECNA114_4564	-	Z5917	ECUMN_4926	EC958_0050	EC042_1635	-	-	UM146_22285	ECVR50_4787	-	i02_4916
		fimH	orf03602	-	c5400	ECNA114_4565	-	Z5918	ECUMN_4927	EC958_0051	-	-	-	UM146_22290	ECVR50_4786	-	i02_4917
		fimI	-	-	c5394	ECNA114_4560	-	Z5913	ECUMN_4922	EC958_0046	-	-	-	UM146_22265	ECVR50_4791	-	i02_4912
	Lateral flagella(Aeromonas)	flgC	orf03008	-	-	-	-	-	-	-	-	-	-	-	-	-	-
Autotransporter	AIDA-I type	tibA	-	-	-	-	-	-	-	-	-	-	-	-	-	-	-
	AIDA-I	aida	-	-	-	-	-	-	-	EC958_4121	-	-	-	-	-	-	i02_0334
	AatA	aatA	-	-	-	-	-	-	-	-	-	-	-	-	-	-	-
	Antigen 43	agn43	-	-	c1273; c3655	ECNA114_4551	-	-	ECUMN_3400	EC958_3314	-	-	-	-	ECVR50_2156; ECVR50_3268	-	i02_1166
	Cah	cah	-	-	-	-	-	Z1211; Z1651	-	EC958_5138	EC042_4803	-	-	UM146_12220	-	-	-
	Contact-dependent inhibition CDI system	cdiA	orf04054	-	c0345	-	-	-	-	-	-	-	-	UM146_21955	-	-	i02_0331
		cdiB	orf04055	-	-	-	-	-	-	-	-	-	-	UM146_21960	-	-	i02_0330
	EhaA	ehaA	-	-	-	-	-	Z0402	-	-	EC042_0348	-	-	-	-	-	-
	EhaB	ehaB	-	-	-	-	-	Z0469	-	EC958_0509	EC042_0404	-	-	-	-	-	-
	Enteroaggregative immunoglobulin repeat protein	air/eaeX	-	-	-	-	-	-	ECUMN_4186	-	EC042_4012	-	-	-	-	-	-
	EspC	espC	-	-	-	ECNA114_4310	-	-	-	EC958_4614	-	-	-	-	-	-	-
	EspI	espI	-	-	-	-	-	-	-	-	-	-	-	-	-	-	-
	EspP	espP	-	-	-	-	L7020	-	-	-	-	-	-	-	-	-	-
	Pet	pet	-	-	-	-	-	-	-	-	-	EC042_pAA035	-	-	-	-	-
	Pic	pic	orf04150; orf04152; orf04159	-	c0350	-	-	-	-	-	EC042_4593	-	-	-	-	-	-
	Sat	sat	orf06385; orf06386	-	c3619	-	-	-	ECUMN_3367	EC958_3278	-	-	-	-	ECVR50_3325	-	i02_3313
	Temperature-sensitive hemagglutinin	tsh	-	-	-	-	-	-	-	EC958_4611	-	-	-	-	-	-	-
	UpaG adhesin	upaG/ehaG	orf05105	-	c4424	ECNA114_3755	-	Z5029	-	EC958_4009	EC042_3912	-	-	UM146_18175	-	-	i02_4088
	UpaH	upaH	-	-	-	-	-	-	-	EC958_1689	-	-	-	-	-	-	i02_1656
	Vacuolating autotransporter gene	vat	-	-	c0393	-	-	-	-	-	-	-	-	UM146_15930	-	-	-
Invasion	Invasion of brain endothelial cells (Ibes)	ibeA	-	-	-	-	-	-	-	-	-	-	-	UM146_22380	-	-	-
		ibeB	-	-	c0658	ECNA114_0503	-	Z0711	ECUMN_0662	EC958_0679	EC042_0606	-	-	UM146_14655	ECVR50_0563	-	i02_0632
		ibeC	orf04513	-	c4914	ECNA114_4095	L7028	Z5513	ECUMN_4486	EC958_4441	EC042_4330	-	-	UM146_20030	ECVR50_4405	-	i02_4505
	Tia/Hek	tia	orf04012	-	-	ECNA114_4668	-	-	-	-	EC042_3176	-	-	UM146_21625	-	-	-
Iron uptake	Aerobactin siderophore	iucA	orf06404; orf06405	-	c3627	ECNA114_4701	-	-	ECUMN_3375	EC958_3271	-	-	-	-	ECVR50_3331	-	i02_3320
		iucB	orf06402	-	c3626	ECNA114_4700	-	-	ECUMN_3374	EC958_3272	-	-	-	-	ECVR50_3330	-	i02_3319
		iucC	orf06401	-	c3625	ECNA114_4699	-	-	ECUMN_3373	EC958_3273	-	-	-	-	ECVR50_3329	-	i02_3318
		iucD	-	-	c3624	ECNA114_4698	-	-	ECUMN_3372	EC958_3274	-	-	-	-	ECVR50_3328	-	i02_3317
		iutA	orf06391; orf06392	-	c3623	ECNA114_4697	-	-	ECUMN_3371	EC958_3275	-	-	-	-	ECVR50_3327	-	i02_3316
	Heme uptake	chuA	orf05318; orf05319	-	c4308	ECNA114_3618	-	Z4911	ECUMN_4000	EC958_3903	EC042_3795	-	-	UM146_17660	-	-	i02_3977
		chuS	orf05320; orf05321	-	c4307	ECNA114_3617	-	Z4910	ECUMN_3999	EC958_3902	EC042_3794	-	-	UM146_17655	-	-	i02_3976
		chuT	-	-	c4313	ECNA114_3621	-	Z4913	ECUMN_4002	EC958_3905	EC042_3796	-	-	UM146_17665	-	-	i02_3981
		chuU	orf05308	-	c4317	ECNA114_3625	-	Z4918	ECUMN_4006	EC958_3909	EC042_3800	-	-	UM146_17685	-	-	i02_3985
		chuW	orf05313	-	c4314	ECNA114_3622	-	Z4914	ECUMN_4003	EC958_3906	EC042_3797	-	-	UM146_17670	-	-	i02_3982
		chuX	orf05310	-	c4315	ECNA114_3623	-	Z4915	ECUMN_4004	EC958_3907	EC042_3798	-	-	UM146_17675	-	-	i02_3983
		chuY	-	-	c4316	ECNA114_3624	-	Z4917	ECUMN_4005	EC958_3908	EC042_3799	-	-	UM146_17680	-	-	i02_3984
	Iron-regulated element	ireA	-	-	c5174	ECNA114_4546	-	-	-	-	-	-	-	-	-	-	-
	Iron/manganese transport	sitA	-	-	c1600	ECNA114_1304	-	-	ECUMN_1441	EC958_5193	EC042_1521	-	-	UM146_11305	-	-	i02_1430
		sitB	-	-	c1599	ECNA114_1303	-	-	ECUMN_1440	EC958_1391	EC042_1520	-	-	UM146_11310	-	-	i02_1429
		sitC	-	-	c1598	ECNA114_1302	-	-	ECUMN_1439	EC958_1390	EC042_1519	-	-	UM146_11315	-	-	i02_1428
		sitD	-	-	c1597	ECNA114_1301	-	-	ECUMN_1438	EC958_1389	EC042_1518	-	-	UM146_11320	-	-	i02_1427
	Salmochelin siderophore	iroB	-	-	c1254	-	-	-	-	-	-	-	-	UM146_12295	-	-	i02_1148
		iroC	-	-	c1253	-	-	-	-	-	-	-	-	UM146_12300	-	-	i02_1147
		iroD	-	-	c1252	-	-	-	-	-	-	-	-	UM146_12305	-	-	i02_1146
		iroE	-	-	c1251	-	-	-	-	-	-	-	-	UM146_12310	-	-	i02_1145
		iroN	-	-	c1250	-	-	-	-	-	-	-	-	UM146_12315	-	-	i02_1144
	Yersiniabactin siderophore	fyuA	orf08499	-	c2436	ECNA114_2050	-	-	ECUMN_2278	EC958_2294	EC042_2218	-	-	UM146_07260	ECVR50_2121	-	i02_2247
		irp1	-	-	c2429	ECNA114_20461	-	-	ECUMN_2274	EC958_2290	EC042_2214	-	-	UM146_07280	ECVR50_2117	-	i02_2242
		irp2	-	-	c2424	ECNA114_2045	-	-	ECUMN_2273	EC958_2289	EC042_2213	-	-	UM146_07285	ECVR50_2116	-	i02_2241
		ybtA	orf08526	-	c2423	ECNA114_2044	-	-	ECUMN_2272	EC958_2288	EC042_2212	-	-	UM146_07295	ECVR50_2115	-	i02_2240
		ybtE	-	-	c2433	ECNA114_2049	-	-	ECUMN_2277	EC958_2293	EC042_2217	-	-	UM146_07265	ECVR50_2120	-	i02_2246
		ybtP	-	-	c2422	ECNA114_2043	-	-	ECUMN_2271	EC958_2287	EC042_2211	-	-	UM146_07300	ECVR50_2114	-	i02_2239
		ybtQ	-	-	c2421	ECNA114_2042	-	-	ECUMN_2270	EC958_2286	EC042_2210	-	-	UM146_07305	ECVR50_2113	-	i02_2238
		ybtS	-	-	c2419	ECNA114_2040	-	-	ECUMN_2268	EC958_2284	EC042_2208	-	-	UM146_07315	ECVR50_2111	-	i02_2236
		ybtT	-	-	c2432	ECNA114_2048	-	-	ECUMN_2276	EC958_2292	EC042_2216	-	-	UM146_07270	ECVR50_2119	-	i02_2245
		ybtU	-	-	c2430	ECNA114_2047	-	-	ECUMN_2275	EC958_2291	EC042_2215	-	-	UM146_07275	ECVR50_2118	-	i02_2244
		ybtX	-	-	c2420	ECNA114_2041	-	-	ECUMN_2269	EC958_2285	EC042_2209	-	-	UM146_07310	ECVR50_2112	-	i02_2237
LEE-encoded TTSS effectors	EspB	espB	-	-	-	-	-	Z5105	-	-	-	-	-	-	-	-	-
	EspF	espF	-	-	-	-	-	Z5100	-	-	-	-	-	-	-	-	-
	EspG	espG	-	-	-	-	-	Z5142	-	-	-	-	-	-	-	-	-
	EspH	espH	-	-	-	-	-	Z5115	-	-	-	-	-	-	-	-	-
	Mitochondria-associated protein Map	map	-	-	-	-	-	Z5113	-	-	-	-	-	-	-	-	-
	SepZ/EspZ	sepZ	-	-	-	-	-	Z5122	-	-	-	-	-	-	-	-	-
	Tir	tir	-	-	-	-	-	Z5112	-	-	-	-	-	-	-	-	-
Non-LEE encoded TTSS effectors	Cell-cycle-inhibitory factor Cif	cif	-	-	-	-	-	-	-	-	-	-	-	-	-	-	-
	EspFu/TccP (Tir cytoskeleton coupling protein)	espFu/tccP	-	-	-	-	-	Z3072	-	-	-	-	-	-	-	-	-
	EspG2 (EPEC EspC island)	espG2	-	-	-	-	-	-	-	-	-	-	-	-	-	-	-
	EspJ	espJ	-	-	-	-	-	Z3071	-	-	-	-	-	-	-	-	-
	EspK	espK	-	-	-	-	-	Z1829	-	-	-	-	-	-	-	-	-
	EspL1	espL1	orf00289	-	-	-	-	Z2749	-	-	-	-	-	-	-	-	-
	EspL2	espL2	-	-	-	-	-	Z4326	-	-	-	-	-	-	-	-	-
	EspL4	espL4	-	-	-	-	-	Z5608	-	-	-	-	-	-	-	-	-
	EspM1	espM1	-	-	-	-	-	Z2565	-	-	-	-	-	-	-	-	-
	EspM2	espM2	-	-	-	-	-	Z3918	-	-	-	-	-	-	-	-	-
	EspN	espN	-	-	-	-	-	Z1824	-	-	-	-	-	-	-	-	-
	EspO1-1	espO1-1	-	-	-	-	-	-	-	-	-	-	-	-	-	-	-
	EspO1-2	espO1-2	-	-	-	-	-	-	-	-	-	-	-	-	-	-	-
	EspR1	espR1	-	-	-	-	-	Z2242	-	-	-	-	-	-	-	-	-
	EspR3	espR3	-	-	-	-	-	Z3023	-	-	-	-	-	-	-	-	-
	EspR4	espR4	-	-	-	-	-	Z3026	-	-	-	-	-	-	-	-	-
	EspV	espV	-	-	-	-	-	Z1387	-	-	-	-	-	-	-	-	-
	EspW	espW	-	-	-	-	-	Z3920	-	-	-	-	-	-	-	-	-
	EspX1	espX1	-	-	-	-	-	Z0025	-	-	-	-	-	-	-	-	-
	EspX2	espX2	-	-	-	-	-	Z1019	-	-	-	-	-	-	-	-	-
	EspX4	espX4	-	-	-	-	-	Z5636	-	-	-	-	-	-	-	-	-
	EspX5	espX5	-	-	-	-	-	Z5665	-	-	-	-	-	-	-	-	-
	EspX6	espX6	-	-	-	-	-	Z5935	-	-	-	-	-	-	-	-	-
	EspX7	espX7	-	-	-	-	-	Z1822	-	-	-	-	-	-	-	-	-
	EspY1	espY1	-	-	-	-	-	Z0065	-	-	-	-	-	-	-	-	-
	EspY2	espY2	-	-	-	-	-	Z0078	-	-	-	-	-	-	-	-	-
	EspY3	espY3	-	-	-	-	-	Z0521	-	-	-	-	-	-	-	-	-
	EspY4	espY4	-	-	-	-	-	Z5211	-	-	-	-	-	-	-	-	-
	EspY5	espY5	-	-	-	-	-	Z5214	-	-	-	-	-	-	-	-	-
	LifA/Efa1	lifA/efa1	-	-	-	-	-	Z4332; Z4333	-	-	-	-	-	-	-	-	-
	NleA	nleA	-	-	-	-	-	Z6024	-	-	-	-	-	-	-	-	-
	NleB1	nleB1	-	-	-	-	-	Z4328	-	-	-	-	-	-	-	-	-
	NleB2-1	nleB2-1	-	-	-	-	-	Z0985	-	-	-	-	-	-	-	-	-
	NleB2-2	nleB2-2	-	-	-	-	-	-	-	-	-	-	-	-	-	-	-
	NleC	nleC	-	-	-	-	-	Z0986	-	-	-	-	-	-	-	-	-
	NleD	nleD	-	-	-	-	-	Z0990	-	-	-	-	-	-	-	-	-
	NleE-1	nleE-1	-	-	-	-	-	Z4329	-	-	-	-	-	-	-	-	-
	NleE-2	nleE-2	-	-	-	-	-	-	-	-	-	-	-	-	-	-	-
	NleF	nleF	-	-	-	-	-	Z6020	-	-	-	-	-	-	-	-	-
	NleG-1	nleG-1	-	-	-	-	-	Z6010	-	-	-	-	-	-	-	-	-
	NleG-2	nleG-2	-	-	-	-	-	-	-	-	-	-	-	-	-	-	-
	NleG-3	nleG-3	-	-	-	-	-	-	-	-	-	-	-	-	-	-	-
	NleG2-2	nleG2-2	-	-	-	-	-	Z2339	-	-	-	-	-	-	-	-	-
	NleG2-3	nleG2-3	-	-	-	-	-	Z2149	-	-	-	-	-	-	-	-	-
	NleG2-4	nleG2-4	-	-	-	-	-	Z2075	-	-	-	-	-	-	-	-	-
	NleG5-1	nleG5-1	-	-	-	-	-	Z2337	-	-	-	-	-	-	-	-	-
	NleG5-2	nleG5-2	-	-	-	-	-	Z2151	-	-	-	-	-	-	-	-	-
	NleG6-1	nleG6-1	-	-	-	-	-	Z2338	-	-	-	-	-	-	-	-	-
	NleG6-2	nleG6-2	-	-	-	-	-	Z2150	-	-	-	-	-	-	-	-	-
	NleG6-3	nleG6-3	-	-	-	-	-	Z3921	-	-	-	-	-	-	-	-	-
	NleG7	nleG7	-	-	-	-	-	Z2077	-	-	-	-	-	-	-	-	-
	NleG8-2	nleG8-2	-	-	-	-	-	Z3919	-	-	-	-	-	-	-	-	-
	NleH1-1	nleH1-1	-	-	-	-	-	Z0989	-	-	-	-	-	-	-	-	-
	NleH1-2	nleH1-2	-	-	-	-	-	Z6021	-	-	-	-	-	-	-	-	-
	TccP2	tccP2	-	-	-	-	-	Z1385	-	-	-	-	-	-	-	-	-
Regulation	AggR	aggR	-	-	-	-	-	-	-	-	-	EC042_pAA052	-	-	-	-	-
Secretion system	AAI/SCI-II T6SS	aaiA	-	-	-	-	-	-	-	-	EC042_4562	-	-	-	-	-	-
		aaiB	-	-	-	-	-	-	-	-	EC042_4563	-	-	-	-	-	-
		aaiC/hcp	-	-	-	-	-	-	-	-	EC042_4564	-	-	-	-	-	-
		aaiD	-	-	-	-	-	-	-	-	EC042_4565	-	-	-	-	-	-
		aaiE	-	-	-	-	-	-	-	-	EC042_4566	-	-	-	-	-	-
		aaiF	-	-	-	-	-	-	-	-	EC042_4568	-	-	-	-	-	-
		aaiH	-	-	-	-	-	-	-	-	EC042_4570	-	-	-	-	-	-
		aaiI	-	-	-	-	-	-	-	-	EC042_4571	-	-	-	-	-	-
		aaiJ	-	-	-	-	-	-	-	-	EC042_4572	-	-	-	-	-	-
		aaiK	-	-	-	-	-	-	-	-	EC042_4573	-	-	-	-	-	-
		aaiL	-	-	-	-	-	-	-	-	EC042_4574	-	-	-	-	-	-
		aaiM	-	-	-	-	-	-	-	-	EC042_4574A	-	-	-	-	-	-
		aaiN	-	-	-	-	-	-	-	-	EC042_4575	-	-	-	-	-	-
		clpV/aaiP	-	-	-	-	-	-	-	-	EC042_4577	-	-	-	-	-	-
		icmF/aaiO	-	-	-	-	-	-	-	-	EC042_4576	-	-	-	-	-	-
		vgrG	-	-	-	-	-	-	-	-	EC042_4569	-	-	-	-	-	-
	ABC transporter for dispersin	aatA	-	-	-	-	-	-	-	-	-	EC042_pAA008	-	-	-	-	-
		aatB	-	-	-	-	-	-	-	-	-	EC042_pAA009	-	-	-	-	-
		aatC	-	-	-	-	-	-	-	-	-	EC042_pAA010	-	-	-	-	-
		aatD	-	-	-	-	-	-	-	-	-	EC042_pAA011	-	-	-	-	-
		aatP	-	-	-	-	-	-	-	-	-	EC042_pAA007	-	-	-	-	-
	ACE T6SS	Undetermined	-	-	-	-	-	Z0260	ECUMN_0225	-	EC042_0221	-	-	UM146_16180	ECVR50_0248	-	-
		Undetermined	-	-	-	-	-	-	-	-	-	-	-	UM146_16140	-	-	-
		aec11	-	-	-	-	-	-	-	-	-	-	-	UM146_16135	-	-	-
		aec14	-	-	-	-	-	-	-	-	-	-	-	UM146_16145	-	-	-
		aec15	-	-	-	-	-	Z2262	-	-	-	-	-	UM146_16150	-	-	-
		aec16	-	-	-	-	-	Z0266	ECUMN_0229	-	EC042_0225	-	-	UM146_16160	ECVR50_0257	-	-
		aec17	-	-	-	-	-	Z0264	ECUMN_0228	-	EC042_0224	-	-	UM146_16165	ECVR50_0252	-	-
		aec18	-	-	-	-	-	Z0262	ECUMN_0227	-	EC042_0223	-	-	UM146_16170	ECVR50_0250	-	-
		aec19	-	-	-	-	-	Z0261	ECUMN_0226	-	EC042_0222	-	-	UM146_16175	ECVR50_0249	-	-
		aec22	-	-	-	-	-	Z0259	ECUMN_0224	-	EC042_0220	-	-	UM146_16185	ECVR50_0247	-	-
		aec23	-	-	-	-	-	Z0258	ECUMN_0223	-	EC042_0219	-	-	UM146_16190	ECVR50_0246	-	-
		aec24	-	-	-	-	-	Z0257	ECUMN_0222	-	EC042_0218	-	-	UM146_16195	ECVR50_0245	-	-
		aec25	-	-	-	-	-	Z0256	ECUMN_0221	-	EC042_0217	-	-	UM146_16200	ECVR50_0244	-	-
		aec26	-	-	-	-	-	Z0255	ECUMN_0220	-	EC042_0216	-	-	UM146_16205	ECVR50_0243	-	-
		aec27/clpV	-	-	-	-	-	Z0254	ECUMN_0219	-	EC042_0215	-	-	UM146_16210	ECVR50_0242	-	-
		aec28	-	-	-	-	-	Z0253	ECUMN_0218	-	EC042_0214	-	-	UM146_16215	ECVR50_0241	-	-
		aec29	-	-	-	-	-	Z0251	ECUMN_0217	-	EC042_0213	-	-	UM146_16220	ECVR50_0240	-	-
		aec30	-	-	-	-	-	Z0250	ECUMN_0216	-	EC042_0212	-	-	UM146_16225	ECVR50_0239	-	-
		aec31	-	-	-	-	-	Z0249	ECUMN_0215	-	EC042_0211	-	-	-	ECVR50_0238	-	-
		aec32	-	-	-	-	-	Z0248	ECUMN_0214	-	EC042_0210	-	-	UM146_16240	ECVR50_0237	-	-
		aec7	-	-	-	-	-	-	ECUMN_0239	-	EC042_0235	-	-	UM146_16115	-	-	-
		aec8	-	-	-	-	-	-	ECUMN_0238	-	EC042_0234	-	-	UM146_16120	-	-	-
	LEE locus encoded TTSS	Undetermined	-	-	-	-	-	Z5102	-	-	-	-	-	-	-	-	-
		Undetermined	-	-	-	-	-	Z5121	-	-	-	-	-	-	-	-	-
		Undetermined	-	-	-	-	-	Z5138	-	-	-	-	-	-	-	-	-
		Undetermined	-	-	-	-	-	Z5139	-	-	-	-	-	-	-	-	-
		Undetermined	-	-	-	-	-	Z5143	-	-	-	-	-	-	-	-	-
		cesD2	-	-	-	-	-	Z5104	-	-	-	-	-	-	-	-	-
		cesD	-	-	-	-	-	Z5127	-	-	-	-	-	-	-	-	-
		cesF	-	-	-	-	-	Z5114	-	-	-	-	-	-	-	-	-
		cesT	-	-	-	-	-	Z5111	-	-	-	-	-	-	-	-	-
		escC	-	-	-	-	-	Z5126	-	-	-	-	-	-	-	-	-
		escD	-	-	-	-	-	Z5109	-	-	-	-	-	-	-	-	-
		escF	-	-	-	-	-	Z5103	-	-	-	-	-	-	-	-	-
		escI	-	-	-	-	-	Z5123	-	-	-	-	-	-	-	-	-
		escJ	-	-	-	-	-	Z5124	-	-	-	-	-	-	-	-	-
		escK	-	-	-	-	-	Z5137	-	-	-	-	-	-	-	-	-
		escL	-	-	-	-	-	Z5136	-	-	-	-	-	-	-	-	-
		escN	-	-	-	-	-	Z5119	-	-	-	-	-	-	-	-	-
		escO	-	-	-	-	-	Z5118	-	-	-	-	-	-	-	-	-
		escP	-	-	-	-	-	Z5117	-	-	-	-	-	-	-	-	-
		escR	-	-	-	-	-	Z5135	-	-	-	-	-	-	-	-	-
		escS	-	-	-	-	-	Z5134	-	-	-	-	-	-	-	-	-
		escT	-	-	-	-	-	Z5133	-	-	-	-	-	-	-	-	-
		escU	-	-	-	-	-	Z5132	-	-	-	-	-	-	-	-	-
		escV	-	-	-	-	-	Z5120	-	-	-	-	-	-	-	-	-
		espA	-	-	-	-	-	Z5107	-	-	-	-	-	-	-	-	-
		espB	-	-	-	-	-	Z5105	-	-	-	-	-	-	-	-	-
		espD	-	-	-	-	-	Z5106	-	-	-	-	-	-	-	-	-
		etgA	-	-	-	-	-	Z5131	-	-	-	-	-	-	-	-	-
		glrA	-	-	-	-	-	Z5128	-	-	-	-	-	-	-	-	-
		glrR	-	-	-	-	-	Z5129	-	-	-	-	-	-	-	-	-
		ler	-	-	-	-	-	Z5140	-	-	-	-	-	-	-	-	-
		sepD	-	-	-	-	-	Z5125	-	-	-	-	-	-	-	-	-
		sepL	-	-	-	-	-	Z5108	-	-	-	-	-	-	-	-	-
		sepQ	-	-	-	-	-	Z5116	-	-	-	-	-	-	-	-	-
	SCI-I T6SS	Undetermined	-	-	c3385	ECNA114_2854	-	-	-	EC958_5031	EC042_4524	-	-	UM146_02495	-	-	i02_3107
		Undetermined	orf06968	-	c3386	ECNA114_2855	-	-	-	EC958_5032	EC042_4525	-	-	UM146_02490	-	-	i02_3108
		Undetermined	orf06966	-	c3387	ECNA114_2856	-	-	-	EC958_5033	EC042_4526	-	-	UM146_02485	-	-	i02_3109
		Undetermined	orf06965	-	c3388	ECNA114_28561	-	-	-	EC958_5034	EC042_4527	-	-	UM146_02480	-	-	i02_3110
		Undetermined	orf06962	-	c3389	ECNA114_2857	-	-	-	EC958_5035	EC042_4528	-	-	UM146_02475	-	-	i02_3111
		Undetermined	orf06961	-	c3391	ECNA114_2858	-	-	-	EC958_5036	EC042_4529	-	-	UM146_02470	-	-	i02_3112
		Undetermined	orf06957	-	c3392	ECNA114_2860	-	-	-	EC958_5037	EC042_4530	-	-	UM146_02465	-	-	i02_3113
		Undetermined	-	-	-	-	-	-	-	-	EC042_4531	-	-	-	-	-	-
		Undetermined	-	-	-	-	-	-	-	-	EC042_4532	-	-	-	-	-	-
		Undetermined	orf06955	-	c3393	ECNA114_2861	-	-	-	EC958_3091; EC958_3095; EC958_3099	EC042_4533	-	-	UM146_02460	-	-	i02_3114
		Undetermined	-	-	-	-	-	-	-	EC958_0639	EC042_4534	-	-	-	-	-	-
		Undetermined	-	-	-	-	-	-	-	EC958_0640	EC042_4535	-	-	-	-	-	-
		Undetermined	-	-	-	-	-	-	-	EC958_0641	EC042_4536	-	-	-	-	-	-
		Undetermined	-	-	c3396	-	-	-	-	-	EC042_4537	-	-	UM146_02440	-	-	i02_3117
		Undetermined	-	-	-	-	-	-	-	-	EC042_4538	-	-	-	-	-	-
		Undetermined	-	-	c3398	ECNA114_2867	-	-	-	-	EC042_4539	-	-	UM146_02430	-	-	i02_3119
		Undetermined	-	-	c3399	ECNA114_2868	-	-	-	EC958_3105	EC042_4540	-	-	UM146_02425	-	-	i02_3120
		Undetermined	-	-	-	-	-	-	-	-	EC042_4541	-	-	-	-	-	-
		Undetermined	-	-	c3400	ECNA114_2870	-	-	-	EC958_3109	EC042_4542	-	-	UM146_02400	-	-	i02_3121
		Undetermined	-	-	-	ECNA114_28701	-	-	-	EC958_5040	EC042_4543	-	-	UM146_02395	-	-	i02_3122
		Undetermined	orf06916	-	c3401	ECNA114_2871	-	-	-	EC958_5041	EC042_4544	-	-	UM146_02390	-	-	i02_3123
		Undetermined	-	-	c3402	ECNA114_2872	-	-	-	EC958_5042	EC042_4545	-	-	UM146_02385	-	-	i02_3124
		Undetermined	-	-	-	-	-	-	-	-	EC042_4546	-	-	-	-	-	-
		Undetermined	-	-	-	-	-	-	-	-	EC042_4547	-	-	-	-	-	-
		Undetermined	-	-	-	-	-	-	-	-	EC042_4548	-	-	-	-	-	-
		Undetermined	-	-	-	-	-	-	-	-	EC042_4549	-	-	-	-	-	-
		Undetermined	-	-	-	-	-	-	-	EC958_5043	EC042_4550	-	-	UM146_02380	-	-	i02_3125
Toxin	Alpha-hemolysin	hlyA	-	-	c3570	-	L7048	-	-	-	-	-	-	UM146_21845	-	-	-
		hlyB	-	-	c3573	-	L7049	-	-	-	-	-	-	UM146_21840	-	-	-
		hlyC	-	-	c3569	-	L7047	-	-	-	-	-	-	UM146_21850	-	-	-
		hlyD	-	-	c3574	-	L7050	-	-	-	-	-	-	UM146_21835	-	-	-
	Colicin-like Usp	usp	-	-	-	ECNA114_0104	-	-	-	EC958_0252	-	-	-	UM146_23345	-	-	i02_0122
	Cytolethal distending toxin	cdtA	-	-	-	-	-	-	-	-	-	-	-	-	-	-	-
		cdtB	-	-	-	-	-	-	-	-	-	-	-	-	-	-	-
		cdtC	-	-	-	-	-	-	-	-	-	-	-	-	-	-	-
	Cytotoxic necrotizing factor 1	cnf1	-	-	-	-	-	-	-	-	-	-	-	UM146_21825	-	-	-
	Enterotoxin 1	set1A	-	-	-	-	-	-	-	-	EC042_4593B	-	-	-	-	-	-
		set1B	-	-	-	-	-	-	-	-	EC042_4593A	-	-	-	-	-	-
	Enterotoxin SenB/TieB	senB	-	orf09011	-	-	-	-	-	-	-	-	UM146_24581	-	-	ECVR50_B055	-
	Heat-labile enterotoxin	eltA	-	-	-	-	-	-	-	-	-	-	-	-	-	-	-
		eltB	-	-	-	-	-	-	-	-	-	-	-	-	-	-	-
	Heat-stable enterotoxin 1 (EAST1)	astA	-	-	-	-	-	-	-	-	-	EC042_pAA040*	-	-	-	-	-
	Hemolysin/cytolysin A	hlyE/clyA	orf01239	-	-	-	-	Z1944	ECUMN_1471	EC958_1421	EC042_1231	-	-	UM146_11175*	ECVR50_1260	-	-
	Shiga-like toxin	stx1A	-	-	-	-	-	Z3344	-	-	-	-	-	-	-	-	-
		stx1B	-	-	-	-	-	Z3343	-	-	-	-	-	-	-	-	-
		stx2A	-	-	-	-	-	Z1464	-	-	-	-	-	-	-	-	-
		stx2B	-	-	-	-	-	Z1465	-	-	-	-	-	-	-	-	-
	Table saved from VFDB (http://www.mgc.ac.cn/VFs/) [Tue Jan 23 14:44:05 2024]
